# Supplementary material for: Camouflage efficiency in a colour‐polymorphic predator is dependent on environmental variation and snow presence in the wild
Source: Ecol Evol. 2023 Dec 9;13(12):e10824. doi: 10.1002/ece3.10824 (PMC10709760; doi:10.1002/ece3.10824)
Supplement: Supplementary file 1 — Data S1. [file ECE3-13-e10824-s001.csv]

season	date	site	time	observer	temp	perturbation	owlbi	owl_ID	color	bird_init_nb	responsebi	mob_prob
spring	8.5.2021	laavu	09:53	Cha	10	0	owl	3	G	3	1	1
spring	8.5.2021	malmen	10:43	Cha	10	0	owl	1	G	2	0	NA
spring	8.5.2021	smidjan	11:21	Cha	10	0	owl	2	B	1	0	NA
spring	8.5.2021	labbas	11:50	Cha	10	0	owl	3	G	0	1	1
spring	11.5.2021	labbas	08:45	Cha	11	0	owl	1	G	0	1	0
spring	11.5.2021	jofs	09:43	Cha	12	0	control	control	NA	2	0	0
spring	11.5.2021	laavu	10:36	Cha	14	0	owl	4	B	0	1	0
spring	11.5.2021	bikupan	11:14	Cha	15	0	control	control	NA	0	0	0
spring	11.5.2021	horsdal	11:54	Cha	15	0	control	control	NA	0	0	0
spring	12.5.2021	lida	10:04	Cha	12	1	control	control	NA	0	0	0
spring	12.5.2021	malmen	11:11	Cha	18	1	owl	2	B	0	1	0
spring	12.5.2021	gaslinjen	11:26	Cha	19	0	owl	1	G	0	0	0
spring	13.5.2021	bolstrostentaget	09:38	Cha	19	0	owl	3	G	1	1	1
spring	13.5.2021	nordstroms	10:14	Cha	19	0	owl	1	G	0	1	0
spring	13.5.2021	labbas	11:29	Cha	20	0	owl	4	B	1	1	1
spring	13.5.2021	horsdal	12:02	Cha	20	1	owl	1	G	0	0	0
spring	17.5.2021	kotipelto	09:50	Cha	20	0	control	control	NA	0	0	0
spring	17.5.2021	smidjan	11:12	Cha	20	1	owl	4	B	0	1	1
spring	17.5.2021	jofs	11:30	Cha	19	1	owl	4	B	0	1	1
spring	18.5.2021	kotipelto	08:02	Cha	18	0	owl	1	G	1	0	0
spring	18.5.2021	bikupan	08:55	Cha	18	0	owl	3	G	0	1	0
spring	18.5.2021	gaslinjen	09:43	Cha	15,5	0	owl	2	B	0	0	0
spring	18.5.2021	bolstrostentaget	10:26	Cha	14	0	owl	1	G	0	1	1
spring	18.5.2021	bolstroladan	10:51	Cha	13,5	0	owl	2	B	1	1	0
spring	20.5.2021	pipen	07:58	Cha	10,5	1	owl	3	G	1	1	1
spring	20.5.2021	malmen	08:28	Cha	11	0	owl	3	G	0	1	1
spring	20.5.2021	jofs	08:52	Cha	11	1	owl	1	G	0	1	0
spring	20.5.2021	bolstrostentaget	09:45	Cha	10	1	owl	4	B	1	1	0
spring	20.5.2021	bolstroladan	10:30	Cha	11	1	owl	3	G	2	1	0
spring	22.5.2021	bikupan	07:33	Cha	8	1	owl	1	G	0	1	0
spring	22.5.2021	pipen	10:26	Cha	18	1	owl	1	G	0	0	0
spring	22.5.2021	malmen	12:03	Cha	20	0	control	control	NA	0	0	0
spring	23.5.2021	labbas	07:25	Cha	7,5	0	control	control	NA	3	0	0
spring	23.5.2021	smidjan	08:06	Cha	8	0	owl	3	G	1	0	0
spring	23.5.2021	nordstroms	08:58	Cha	12,5	0	owl	3	G	0	1	0
spring	23.5.2021	gaslinjen	09:54	Cha	14,5	0	owl	4	B	0	0	0
spring	23.5.2021	laavu	10:44	Cha	14,5	0	owl	2	B	0	1	1
spring	23.5.2021	jofs	11:17	Cha	15	0	owl	2	B	2	1	0
spring	24.5.2021	pipen	08:06	Cha	7,5	1	owl	4	B	0	0	0
spring	24.5.2021	horsdal	08:53	Cha	10	0	owl	2	B	1	1	0
spring	24.5.2021	kotipelto	09:49	Cha	14	0	owl	3	G	0	1	0
spring	24.5.2021	bikupan	10:39	Cha	15,5	0	owl	2	B	1	0	0
spring	24.5.2021	bolstrostentaget	11:21	Cha	15	1	control	control	NA	0	0	0
spring	25.5.2021	bolstroladan	08:22	Cha	9,5	1	owl	4	B	0	0	0
spring	25.5.2021	bolstrostentaget	09:01	Cha	9,5	0	owl	2	B	0	1	1
spring	25.5.2021	nordstroms	09:28	Cha	10	1	owl	4	B	0	1	0
spring	25.5.2021	kotipelto	10:15	Cha	13	0	owl	2	B	0	0	0
spring	25.5.2021	horsdal	11:19	Cha	14	1	owl	3	G	0	1	0
spring	25.5.2021	smidjan	11:55	Cha	13	1	control	control	NA	0	0	0
spring	28.5.2021	smidjan	07:29	Cha	9	0	owl	1	G	0	1	0
spring	28.5.2021	malmen	08:20	Cha	10	0	owl	4	B	0	0	0
spring	28.5.2021	pipen	09:09	Cha	10	1	owl	2	B	2	0	0
spring	28.5.2021	horsdal	09:46	Cha	11	1	owl	3	G	0	1	0
spring	28.5.2021	jofs	10:33	Cha	10	1	owl	3	G	0	1	1
spring	28.5.2021	laavu	11:10	Cha	12	0	owl	1	G	1	1	0
spring	28.5.2021	kotipelto	11:59	Cha	16	0	control	control	NA	0	0	0
spring	29.5.2021	laavu	06:50	Cha	6,5	1	control	control	NA	1	0	0
spring	29.5.2021	bikupan	07:30	Cha	7	1	owl	4	B	0	0	0
spring	29.5.2021	gaslinjen	08:07	Cha	8,5	1	owl	3	G	0	0	0
spring	29.5.2021	bolstroladan	09:00	Cha	11	1	owl	1	G	1	0	0
spring	29.5.2021	nordstroms	09:41	Cha	14	1	owl	2	B	0	1	0
spring	29.5.2021	horsdal	10:27	Cha	14	1	owl	4	B	1	0	0
spring	29.5.2021	kotipelto	11:20	Cha	14	0	owl	4	B	0	0	0
autumn	23.9.2021	horsdal	09:40	Cha	7,5	1	control	control	NA	2	0	0
autumn	23.9.2021	smidjan	11:06	Cha	7	1	owl	4	B	0	0	0
autumn	23.9.2021	labbas	11:35	Cha	7	1	owl	3	G	2	0	0
autumn	27.9.2021	bolstroladan	10:20	Cha	7	0	owl	3	G	2	1	1
autumn	27.9.2021	nordstroms	11:08	Cha	7,5	0	owl	4	B	1	1	1
autumn	27.9.2021	malmen	12:04	Cha	7	0	owl	2	B	>5	1	1
autumn	27.9.2021	pipen	12:57	Cha	7	0	owl	3	G	1	1	1
autumn	27.9.2021	lida	13:45	Cha	10	1	owl	1	G	0	1	1
autumn	27.9.2021	kotipelto	14:30	Cha	10	1	control	control	NA	1	0	0
autumn	29.9.2021	bolstrostentaget	09:31	Cha	7,5	1	owl	2	B	5	0	0
autumn	29.9.2021	laavu	11:18	Cha	7,5	1	owl	4	B	0	1	0
autumn	29.9.2021	jofs	12:04	Cha	7,5	1	control	control	NA	1	0	0
autumn	30.9.2021	kotipelto	10:11	Cha	9	1	owl	4	B	0	1	0
autumn	30.9.2021	horsdal	11:11	Cha	9	1	owl	1	G	3	1	1
autumn	30.9.2021	bikupan	12:09	Cha	9	1	owl	3	G	1	1	0
autumn	30.9.2021	smidjan	12:44	Cha	9	1	control	control	NA	0	0	0
autumn	30.9.2021	jofs	13:32	Cha	8	1	owl	2	B	0	1	1
autumn	1.10.2021	nordstroms	07:52	Cha	8	1	control	control	NA	2	0	0
autumn	1.10.2021	bolstroladan	08:44	Cha	8	1	owl	2	B	3	1	1
autumn	1.10.2021	labbas	09:34	Cha	8	0	owl	1	G	0	1	1
autumn	1.10.2021	malmen	10:08	Cha	8	1	owl	4	B	2	1	1
autumn	2.10.2021	bolstrostentaget	09:19	Cha	9	1	owl	4	B	0	1	0
autumn	2.10.2021	gaslinjen	10:05	Cha	9	1	owl	1	G	0	1	1
autumn	2.10.2021	laavu	10:39	Cha	9	1	owl	3	G	1	1	1
autumn	2.10.2021	pipen	11:46	Cha	9	1	owl	2	B	4	1	1
autumn	2.10.2021	lida	12:57	Cha	9	1	owl	3	G	0	0	0
autumn	3.10.2021	kotipelto	10:40	Cha	10	1	owl	2	B	2	1	0
autumn	3.10.2021	bikupan	12:34	Cha	11	1	control	control	NA	3	0	0
autumn	3.10.2021	horsdal	11:51	Cha	10	1	owl	4	B	1	1	1
autumn	3.10.2021	nordstroms	13:09	Cha	12	1	owl	1	G	2	1	1
autumn	4.10.2021	labbas	10:10	Cha	9	1	owl	2	B	4	1	0
autumn	4.10.2021	jofs	10:49	Cha	9	1	owl	1	G	0	1	1
autumn	4.10.2021	malmen	11:15	Cha	9	1	owl	3	G	2	1	1
autumn	6.10.2021	laavu	09:45	Cha	11	1	control	control	NA	0	0	0
autumn	6.10.2021	pipen	10:33	Cha	12	1	owl	4	B	5	1	1
autumn	6.10.2021	lida	11:01	Cha	13	1	owl	4	B	2	1	0
autumn	6.10.2021	gaslinjen	11:57	Cha	14	1	owl	2	B	3	1	0
autumn	4.10.2021	bolstroladan	12:26	Cha	9	1	owl	4	B	0	1	1
autumn	6.10.2021	bolstrostentaget	12:53	Cha	12,5	1	owl	1	G	0	1	0
autumn	8.10.2021	horsdal	09:42	Cha	10	1	owl	3	G	2	1	1
autumn	8.10.2021	kotipelto	10:19	Cha	10	0	owl	1	G	0	0	0
autumn	8.10.2021	smidjan	11:07	Cha	13	0	owl	1	G	0	0	0
autumn	8.10.2021	bikupan	11:49	Cha	13	0	owl	4	B	3	1	1
autumn	8.10.2021	nordstroms	12:17	Cha	12	0	owl	2	B	3	1	0
autumn	9.10.2021	bolstroladan	10:24	Cha	11	0	owl	1	G	1	1	1
autumn	9.10.2021	gaslinjen	10:58	Cha	11	0	owl	4	B	3	1	1
autumn	9.10.2021	jofs	11:20	Cha	11	1	control	control	NA	1	0	0
autumn	9.10.2021	laavu	12:00	Cha	11	0	owl	2	B	2	1	0
autumn	9.10.2021	malmen	12:40	Cha	11	0	control	control	NA	2	0	0
autumn	10.10.2021	lida	09:05	Cha	10,5	1	control	control	NA	0	0	0
autumn	10.10.2021	bikupan	10:01	Cha	11	1	owl	2	B	4	1	1
autumn	10.10.2021	smidjan	10:18	Cha	11	1	owl	2	B	0	0	0
autumn	10.10.2021	labbas	10:52	Cha	11	1	owl	4	B	1	1	1
autumn	9.10.2021	pipen	13:10	Cha	11	0	owl	1	G	1	1	1
autumn	10.10.2021	bolstrostentaget	11:50	Cha	11	0	control	control	NA	0	0	0
autumn	11.10.2021	bolstroladan	09:00	Cha	10	1	control	control	NA	1	0	0
autumn	11.10.2021	gaslinjen	09:39	Cha	10	1	owl	3	G	3	1	1
autumn	11.10.2021	laavu	10:27	Cha	10	1	owl	1	G	2	1	0
autumn	11.10.2021	pipen	14:00	Cha	10	1	control	control	NA	0	0	0
autumn	11.10.2021	kotipelto	11:20	Cha	10	1	owl	3	G	2	0	0
autumn	11.10.2021	horsdal	12:39	Cha	10	1	owl	2	B	0	0	0
autumn	11.10.2021	malmen	13:15	Cha	10	1	owl	1	G	0	1	1
autumn	13.10.2021	lida	09:05	Cha	8	0	owl	2	B	0	1	0
autumn	13.10.2021	smidjan	09:45	Cha	8	0	owl	3	G	0	1	1
autumn	13.10.2021	jofs	10:26	Cha	9	0	owl	3	G	3	1	1
autumn	13.10.2021	bikupan	10:50	Cha	9	0	owl	1	G	1	1	1
autumn	13.10.2021	gaslinjen	11:50	Cha	7	0	control	control	NA	0	0	0
autumn	13.10.2021	bolstrostentaget	12:34	Cha	7	0	owl	3	G	1	1	1
autumn	13.10.2021	nordstroms	13:12	Cha	8	0	owl	3	G	0	1	1
winter_snow	15.1.2022	bolstroladan	10:00	Cha	0	0	control	control	NA	0	0	0
winter_snow	15.1.2022	malmen	10:53	Cha	0	0	owl	2	B	1	1	1
winter_snow	15.1.2022	pipen	11:28	Cha	0	0	owl	1	G	2	1	1
winter_snow	15.1.2022	bikupan	12:09	Cha	0	0	owl	3	G	0	1	1
winter_snow	15.1.2022	bolstrostentaget	12:38	Cha	0	0	owl	4	B	5	1	1
winter_snow	16.1.2022	gaslinjen	10:37	Cha	0,5	1	owl	2	B	1	1	0
winter_snow	16.1.2022	nordstroms	11:10	Cha	0,5	1	control	control	NA	2	0	0
winter_snow	16.1.2022	laavu	11:49	Cha	0,5	1	owl	3	G	0	1	1
winter_snow	16.1.2022	smidjan	12:32	Cha	0	1	owl	1	G	1	0	0
winter_snow	18.1.2022	kotipelto	09:30	Cha	-7	0	control	control	NA	0	0	0
winter_snow	18.1.2022	horsdal	10:29	Cha	-7	0	owl	1	G	5	1	0
winter_snow	18.1.2022	lida	11:17	Cha	-7	1	owl	3	G	2	1	1
winter_snow	18.1.2022	labbas	12:20	Cha	-4	0	owl	3	G	1	1	1
winter_snow	18.1.2022	jofs	11:40	Cha	-6	0	owl	2	B	6	1	0
winter_snow	19.1.2022	bolstroladan	10:00	Cha	1	1	owl	1	G	3	1	1
winter_snow	19.1.2022	bolstrostentaget	10:23	Cha	1	1	owl	2	B	0	1	0
winter_snow	19.1.2022	pipen	11:05	Cha	1	1	control	control	NA	2	0	0
winter_snow	19.1.2022	bikupan	11:40	Cha	1	1	owl	4	B	5	1	1
winter_snow	19.1.2022	malmen	12:08	Cha	2,5	1	owl	3	G	0	1	0
winter_snow	21.1.2022	labbas	09:20	Cha	-2,5	0	control	control	NA	2	0	0
winter_snow	21.1.2022	nordstroms	10:13	Cha	-2,5	1	owl	3	G	6	1	1
winter_snow	21.1.2022	gaslinjen	10:57	Cha	-2	1	owl	1	G	0	1	1
winter_snow	21.1.2022	laavu	11:42	Cha	-2	1	owl	2	B	0	1	1
winter_snow	21.1.2022	smidjan	12:06	Cha	-2	1	owl	4	B	0	1	0
winter_snow	22.1.2022	kotipelto	10:08	Cha	-7	1	owl	4	B	3	1	0
winter_snow	22.1.2022	lida	11:00	Cha	-6,5	1	control	control	NA	2	0	0
winter_snow	22.1.2022	malmen	11:41	Cha	-6,5	0	owl	1	G	3	1	0
winter_snow	22.1.2022	horsdal	12:21	Cha	-6	0	owl	2	B	1	1	1
winter_snow	24.1.2022	bolstrostentaget	09:30	Cha	1,5	1	control	control	NA	3	0	0
winter_snow	24.1.2022	pipen	10:32	Cha	1,5	1	owl	4	B	1	1	1
winter_snow	24.1.2022	bikupan	11:30	Cha	1,5	1	owl	1	G	2	1	0
winter_snow	24.1.2022	jofs	12:15	Cha	1,5	1	control	control	NA	2	0	0
winter_snow	25.1.2022	smidjan	09:32	Cha	-1,5	0	control	control	NA	3	0	0
winter_snow	25.1.2022	nordstroms	09:50	Cha	-2	0	owl	1	G	6	1	1
winter_snow	25.1.2022	laavu	10:30	Cha	-1,5	0	owl	4	B	1	1	1
winter_snow	25.1.2022	gaslinjen	11:20	Cha	0	0	owl	3	G	0	0	0
winter_snow	25.1.2022	bolstroladan	12:08	Cha	0	0	owl	2	B	0	1	0
winter_snow	25.1.2022	labbas	13:10	Cha	0	0	owl	1	G	0	1	0
winter_snow	26.1.2022	lida	11:04	Cha	-3	1	owl	4	B	0	1	1
winter_snow	26.1.2022	jofs	11:25	Cha	-0,5	0	owl	1	G	2	1	1
winter_snow	26.1.2022	horsdal	11:50	Cha	-0,5	1	control	control	NA	3	0	0
winter_snow	27.1.2022	bikupan	10:20	Cha	1	0	owl	2	B	2	1	1
winter_snow	27.1.2022	bolstrostentaget	12:10	Cha	1	0	owl	1	G	0	1	0
winter_snow	27.10.2022	malmen	12:46	Cha	1,5	0	owl	4	B	0	1	1
winter_snow	29.1.2022	gaslinjen	10:09	Cha	-1	1	owl	4	B	0	1	1
winter_snow	29.1.2022	laavu	10:41	Cha	-1	1	owl	1	G	3	1	0
winter_snow	29.1.2022	kotipelto	11:17	Cha	-1	1	owl	3	G	0	1	0
winter_snow	29.1.2022	smidjan	12:01	Cha	-1	1	owl	2	B	2	1	0
winter_snow	1.2.2022	pipen	10:35	Cha	-9,5	0	owl	2	B	2	1	1
winter_snow	1.2.2022	horsdal	11:34	Cha	-9	0	owl	4	B	1	1	1
winter_snow	1.2.2022	lida	12:16	Cha	-9	1	owl	1	G	2	1	1
winter_snow	1.2.2022	bolstroladan	13:35	Cha	-8,5	0	owl	3	G	1	0	0
winter_snow	2.2.2022	bolstrostentaget	09:45	Cha	-7,5	1	owl	3	G	3	1	1
winter_snow	2.2.2022	bikupan	10:16	Cha	-7,5	1	control	control	NA	3	0	0
winter_snow	2.2.2022	nordstroms	11:08	Cha	-7,5	1	owl	1	G	1	1	0
winter_snow	2.2.2022	jofs	11:57	Cha	-7,5	1	owl	4	B	0	1	1
winter_snow	2.2.2022	labbas	12:23	Cha	-7,5	1	owl	2	B	6	1	1
winter_snow	3.2.2022	bolstroladan	09:18	Cha	-13,5	1	owl	4	B	0	1	0
winter_snow	3.2.2022	kotipelto	09:34	Cha	-13,5	0	owl	1	G	2	0	0
winter_snow	4.2.2022	jofs	10:16	Cha	-3	1	owl	3	G	2	1	0
winter_snow	3.2.2022	horsdal	10:35	Cha	-13	0	owl	3	G	2	1	0
winter_snow	3.2.2022	lida	10:58	Cha	-13,5	1	owl	2	B	0	1	0
winter_snow	3.2.2022	smidjan	11:04	Cha	-13,5	0	owl	3	G	2	1	1
winter_snow	3.2.2022	gaslinjen	11:45	Cha	-13,5	0	control	control	NA	2	0	0
winter_snow	7.2.2022	kotipelto	08:46	Cha	0,5	0	owl	2	B	1	1	0
winter_snow	7.2.2022	pipen	10:07	Cha	0,5	0	owl	3	G	2	1	0
winter_snow	7.2.2022	labbas	10:49	Cha	0	0	owl	4	B	6	1	0
winter_snow	7.2.2022	nordstroms	NA	Cha	0	0	owl	4	B	6	1	1
winter_snow	7.2.2022	laavu	11:39	Cha	0	0	owl	4	B	3	1	1
winter_snow	8.2.2022	labbas	10:21	Cha	-3,5	0	owl	1	G	1	0	0
winter_snow	8.2.2022	lida	10:58	Cha	-3	0	owl	4	B	2	1	0
winter_snow	8.2.2022	nordstroms	11:56	Cha	-3	0	owl	2	B	2	1	1
winter_snow	8.2.2022	laavu	12:34	Cha	-3	0	control	control	NA	0	0	0
winter_no_snow	10.12.2019	nordstroms	12	Kia	-2,5	1	owl	2	B	0	1	1
winter_no_snow	10.12.2019	bolstrostentaget	13	Kia	-3	0	owl	3	G	0	1	1
winter_no_snow	11.1.2020	labbas	14	Kia	3	1	owl	3	G	3	1	1
winter_no_snow	11.1.2020	smidjan	12	Kia	1	1	owl	1	G	0	1	0
winter_no_snow	12.12.2019	pipen	11	Kia	1	1	owl	2	B	0	1	1
winter_no_snow	12.12.2019	horsdal	12	Kia	1	1	owl	4	B	0	1	0
winter_no_snow	12.12.2019	malmen	13	Kia	0,5	1	owl	3	G	0	1	1
winter_no_snow	12.12.2019	kotipelto	14	Kia	1	1	owl	4	B	0	1	0
winter_no_snow	16.12.1019	lida	12	Kia	3	1	owl	4	B	3	1	1
winter_no_snow	19.12.2019	labbas	10	Kia	2,5	1	owl	2	B	4	1	0
winter_no_snow	19.12.2019	laavu	12	Kia	2,5	1	owl	4	B	2	1	0
winter_no_snow	19.12.2019	bikupan	13	Kia	1	1	owl	3	G	5	1	1
winter_no_snow	19.12.2019	nordstroms	13	Kia	1	1	owl	3	G	3	1	0
winter_no_snow	19.12.2019	jofs	14	Kia	0	1	owl	1	G	2	1	1
winter_no_snow	2.3.2020	bikupan	9	Cha	3	1	owl	1	G	0	1	0
winter_no_snow	2.3.2020	gaslinjen	10	Kia	3	1	owl	3	G	2	1	1
winter_no_snow	2.3.2020	bolstrostentaget	11	Kia	5	1	owl	1	G	0	1	1
winter_no_snow	2.3.2020	bolstroladan	11	Cha	5	1	owl	3	G	5	1	1
winter_no_snow	2.3.2020	horsdal	13	Kia	6,5	1	owl	2	B	3	1	1
winter_no_snow	20.12.2019	smidjan	10	Kia	3	1	owl	4	B	0	0	0
winter_no_snow	20.12.2019	gaslinjen	14	Kia	3	1	owl	1	G	4	1	1
winter_no_snow	20.12.2019	bolstrostentaget	11	Kia	3	1	owl	4	B	3	1	0
winter_no_snow	20.12.2019	bolstroladan	12	Kia	3	1	owl	1	G	4	1	1
winter_no_snow	20.2.2020	labbas	14	Kia	1	1	owl	4	B	3	1	1
winter_no_snow	20.2.2020	horsdal	10	Kia	2,5	1	owl	1	G	0	1	0
winter_no_snow	20.2.2020	kotipelto	11	Kia	2,5	1	owl	1	G	0	1	0
winter_no_snow	20.2.2020	lida	12	Kia	2,5	1	owl	1	G	0	1	1
winter_no_snow	20.2.2020	malmen	11	Kia	2,5	1	owl	4	B	4	1	1
winter_no_snow	24.2.2020	bikupan	11	Kia	-0,5	1	owl	4	B	4	1	1
winter_no_snow	24.2.2020	laavu	13	Kia	-1	1	owl	2	B	0	1	1
winter_no_snow	24.2.2020	smidjan	14	Cha	-1	1	owl	2	B	0	1	1
winter_no_snow	26.2.2020	gaslinjen	11	Kia	0,5	1	owl	2	B	0	1	1
winter_no_snow	26.2.2020	pipen	9	Cha	0	1	owl	3	G	3	1	1
winter_no_snow	26.2.2020	bolstroladan	11	Cha	0	1	owl	2	B	1	1	1
winter_no_snow	28.2.2020	jofs	10	Kia	-3,5	1	owl	2	B	0	1	1
winter_no_snow	28.2.2020	pipen	8	Cha	-7	1	owl	4	B	2	1	0
winter_no_snow	3.12.2019	labbas	11	Kia	-2,5	0	owl	1	G	0	1	1
winter_no_snow	3.12.2019	smidjan	10	Kia	-2,5	0	owl	3	G	0	1	1
winter_no_snow	3.12.2019	laavu	14	Kia	-1,5	0	owl	3	G	0	1	1
winter_no_snow	3.12.2019	bikupan	14	Kia	-1,5	0	owl	2	B	0	1	1
winter_no_snow	3.12.2019	nordstroms	15	Kia	-1,5	0	owl	1	G	0	1	1
winter_no_snow	3.3.2020	malmen	9	Kia	2	1	owl	1	G	3	1	0
winter_no_snow	3.3.2020	kotipelto	10	Cha	2	1	owl	2	B	0	1	0
winter_no_snow	3.3.2020	lida	11	Kia	2	1	owl	2	B	2	1	0
winter_no_snow	5.12.2019	gaslinjen	10	Kia	6	1	owl	4	B	0	1	0
winter_no_snow	5.12.2019	bolstrostentaget	11	Kia	6	1	owl	2	B	0	1	0
winter_no_snow	5.12.2019	bolstroladan	12	Kia	7	1	owl	4	B	0	1	0
winter_no_snow	5.12.2019	pipen	14	Kia	7	1	owl	1	G	0	1	1
winter_no_snow	5.12.2019	horsdal	15	Kia	7	1	owl	3	G	0	1	0
winter_no_snow	6.3.2020	jofs	10	Kia	5	1	owl	3	G	2	1	1
winter_no_snow	9.1.2020	laavu	13	Kia	2,5	1	owl	1	G	0	1	1
winter_no_snow	9.1.2020	bikupan	12	Kia	4	1	owl	4	B	3	1	0
winter_no_snow	9.1.2020	nordstroms	12	Kia	4	1	owl	4	B	0	1	1
winter_no_snow	9.12.2019	malmen	10	Kia	5	1	owl	2	B	0	1	0
winter_no_snow	9.12.2019	kotipelto	11	Kia	4,5	1	owl	3	G	0	1	1
winter_no_snow	9.12.2019	lida	12	Kia	5	1	owl	3	G	0	1	1
winter_no_snow	9.12.2019	jofs	14	Kia	5,5	1	owl	4	B	0	1	1
winter_no_snow	3.3.2020	labbas	NA	Kia	NA	0	control	control	NA		0
winter_no_snow	6.3.2020	smidjan	NA	Kia	NA	0	control	control	NA		0
winter_no_snow	21.1.2020	laavu	NA	Kia	NA	0	control	control	NA		0
winter_no_snow	21.1.2020	bikupan	NA	Kia	NA	0	control	control	NA		0
winter_no_snow	24.2.2020	nordstroms	NA	Kia	NA	0	control	control	NA		0
winter_no_snow	10.12.2019	gaslinjen	NA	Kia	NA	0	control	control	NA		0
winter_no_snow	26.2.2020	bolstrostentaget	NA	Kia	NA	0	control	control	NA		0
winter_no_snow	10.12.2019	bolstroladan	NA	Kia	NA	0	control	control	NA		0
winter_no_snow	2.3.2020	pipen	NA	Kia	NA	0	control	control	NA		0
winter_no_snow	14.1.2020	horsdal	NA	Kia	NA	0	control	control	NA		0
winter_no_snow	29.1.2020	malmen	NA	Kia	NA	0	control	control	NA		0
winter_no_snow	14.1.2020	kotipelto	NA	Kia	NA	0	control	control	NA		0
winter_no_snow	14.1.2020	lida	NA	Kia	NA	0	control	control	NA		0
winter_no_snow	16.12.2019	jofs	NA	Kia	NA	0	control	control	NA		0
